# Supplementary material for: Anemochore Seeds Harbor Distinct Fungal and Bacterial Abundance, Composition, and Functional Profiles
Source: J Fungi (Basel). 2022 Jan 17;8(1):89. doi: 10.3390/jof8010089 (PMC8778408; doi:10.3390/jof8010089)
Supplement: Supplementary file 1 [file jof-08-00089-s001.zip]

Archive with 1 entries (1 files):
- jof-1545941-supplementary.xls
